# Supplementary material for: Development of rhesus macaque astrocyte cell lines supporting infection with a panel of viruses
Source: PLoS One. 2024 May 14;19(5):e0303059. doi: 10.1371/journal.pone.0303059 (PMC11093292; doi:10.1371/journal.pone.0303059)
Supplement: S1 Table — (XLSX) [file pone.0303059.s002.xlsx]

## Sheet: Figure 3C
sampleID	Excitatory_neuron	Astrocyte	OPC	Oligodendrocyte	Inhibitory_neuron	Microglia
Co2880gr_sample1	0.000000000	0.5389920	0.08562922	0.1789477	0.1836138	0.012817250
Co2880gr_sample2	0.001580799	0.5477291	0.07097880	0.1892749	0.1827407	0.007695809

## Sheet: Tabelle2
sampleID	Excitatory_neuron	Astrocyte	OPC	Oligodendrocyte	Inhibitory_neuron	Microglia
Co2880lT_sample1	0.07433190	0.3174913	0.04852494	0.2957766	0.2304751	0.03340021
Co2880lT_sample2	0.07945118	0.3096081	0.04832030	0.2951418	0.2313913	0.03608733

## Sheet: Figure 5A
	IFN			VSV
TG2880-lT	1.23399	2.4005	3.08086	215.767	201.318	309.401
TG2880-gr	18.5927	14.8941	19.2484	3068.53	3452.28	2863.04
Co2880-lT	3.27161	5.46416	5.6962	292.036	294.067	298.172
Co2880-gr	0.952638	1.8025	2.71321	4.48985	5.41389	4.2772
Hi2817-lT	1.54221	0.989657	1.85961	138.141	206.5	184.823
Hi2817-gr	2.94173	0.0746697	0.577009	1169.49	750.478	809.937
A549	1.21419	2.11404	2.94854	1031.12	1176.27	1260.69

## Sheet: Figure 5B
	IFN			VSV
TG2880-lT	1884.54	1951	1795.29	781.445	831.746	879.171
TG2880-gr	9410.14	8480.89	9877.98	n.a.	4893.55	4893.55
Co2880-lT	n.a.	548.748	433.534	70.0348	76.1093	66.257
Co2880-gr	547.482	620.233	628.891	36.0851	104.209	130.992
Hi2817-lT	60.199	66.3335	55.0117	27.9866	n.a.	34.2176
Hi2817-gr	7181.15	6472.02	7231.1	2946.94	3292.57	4344.58
A549	4770.75	5293.48	6427.31	3236.01	3125.78	3615.55

## Sheet: Figure 6A
	293T	TG2880-lT	TG2880-gr	Co2880-lT	Co2880-gr	Hi2817-lT	Hi2817-gr
Number of values	4	4	4	4	4	4	4
Mean	1741	619	624.3	622.5	644.8	486	2689
Std. Error of Mean	844.7	231.5	235.2	310.2	197.2	269.9	2055

## Sheet: Figure 6B
	293T	TG2880-lT	TG2880-gr	Co2880-lT	Co2880-gr	Hi2817-lT	Hi2817-gr
Number of values	4	4	4	4	4	4	4
Mean	275465878	1496169	862319	1218151	1660131	1433086	5796122
Std. Error of Mean	258417042	557089	442301	414415	1170878	709377	2981525

## Sheet: Figure 6C
	293T	TG2880-lT	TG2880-gr	Co2880-lT	Co2880-gr	Hi2817-lT	Hi2817-gr
Number of values	4	4	4	4	4	4	4
Mean	5387495	133427	17964	259196	198568	211546	330009
Std. Error of Mean	3054016	73951	12510	202831	143355	125757	279039

## Sheet: Figure 6D
	293T	TG2880-lT	TG2880-gr	Co2880-lT	Co2880-gr	Hi2817-lT	Hi2817-gr
Number of values	4	4	4	4	4	4	4
Mean	9456398	1190619	4319500	2213652	13565335	2967756	22750479
Std. Error of Mean	4363790	859336	3010382	1650254	11020686	2484608	16393494

## Sheet: Figure 7A
	Vero 76			TG2880-lT			TG2880-gr			Co2880-lT			Co2880-gr			Hi2817-lT			Hi2817-gr
	Mean	SEM	N	Mean	SEM	N	Mean	SEM	N	Mean	SEM	N	Mean	SEM	N	Mean	SEM	N	Mean	SEM	N
1	35	21.1975	3	14.6667	5.60753	3	26.6667	18.169	3	17.6667	3.1798	3	29.6667	12.1974	3	22.3333	5.92546	3	29.6667	15.2352	3
72	1.32443e+06	1.0935e+06	3	121567	53511.3	3	4.54333e+06	1.78574e+06	3	180000	92915.7	3	1.67667e+06	815400	3	1515.67	679.298	3	1.63567e+06	798460	3

## Sheet: Figure 7B
	Vero 76			TG2880-lT			TG2880-gr			Co2880-lT			Co2880-gr			Hi2817-lT			Hi2817-gr
	Mean	SEM	N	Mean	SEM	N	Mean	SEM	N	Mean	SEM	N	Mean	SEM	N	Mean	SEM	N	Mean	SEM	N
1	28.7667	3.03663	3	26.1	8.72028	3	13.5667	4.87727	3	24.1333	8.09863	3	18.2	7.70346	3	24.4667	7.7881	3	17.1333	5.40257	3
72	37408900	3.63007e+07	3	3.05323e+06	2.81131e+06	3	1812.33	1378.97	3	445333	206692	3	2833.33	534.551	3	447900	229552	3	18323.3	8548.35	3
